# Supplementary material for: What Underlies a Greater Reversal in Tactile Temporal Order Judgment When the Hands Are Crossed? A Structural MRI Study
Source: Cereb Cortex Commun. 2021 Apr 5;2(2):tgab025. doi: 10.1093/texcom/tgab025 (PMC8152922; doi:10.1093/texcom/tgab025)
Supplement: SupplementaryFig4_tgab025 [file supplementaryfig4_tgab025.zip]

Archive with 1 entries (1 files):
- SupplementaryFig4_tgab025.tif
